# Supplementary material for: Preclinical Validation of MIN-T: A Novel Controlled-Released Formulation for the Adjunctive Local Application of Minocycline in Periodontitis
Source: Antibiotics (Basel). 2024 Oct 28;13(11):1012. doi: 10.3390/antibiotics13111012 (PMC11591261; doi:10.3390/antibiotics13111012)
Supplement: Supplementary file 1 [file antibiotics-13-01012-s001.zip]

Archive with 1 entries (1 files):
- antibiotics-3209715-supplementary.pdf
